# Supplementary material for: Protocol Article: A Cross-Sectional Evaluation of Children’s Feet and Lower Extremities
Source: Methods Protoc. 2023 Dec 1;6(6):115. doi: 10.3390/mps6060115 (PMC10745981; doi:10.3390/mps6060115)
Supplement: Supplementary file 1 [file mps-06-00115-s001.zip]

Archive with 1 entries (1 files):
- mps-2678253-supplementary materials.pdf
